# Supplementary material for: Drug-Drug Interaction Knowledge, Practices, and Barriers in Community Pharmacies: A Cross-Sectional Study from Jazan Region, Saudi Arabia
Source: Pharmacy (Basel). 2026 Jan 23;14(1):12. doi: 10.3390/pharmacy14010012 (PMC12921910; doi:10.3390/pharmacy14010012)
Supplement: Supplementary file 1 [file pharmacy-14-00012-s001.zip]

Archive with 3 entries (3 files):
- pharmacy-4031606-supplementary1-Questionnaire.pdf
- pharmacy-4031606-supplementary2-Table S1.pdf
- pharmacy-4031606-supplementary3-Tables S2-S9.pdf
